# Supplementary material for: A “Pretender” Croconate-Bridged Macrocyclic Tetraruthenium Complex: Sizable Redox Potential Splittings despite Electronically Insulated Divinylphenylene Diruthenium Entities
Source: Molecules. 2021 Aug 29;26(17):5232. doi: 10.3390/molecules26175232 (PMC8433806; doi:10.3390/molecules26175232)
Supplement: Supplementary file 1 [file molecules-26-05232-s001.zip]

Archive with 1 entries (1 files):
- molecules-1336628-supplementary.pdf
